# Supplementary material for: Invisible contaminants and food security in former coal mining areas of Santa Catarina, Southern Brazil
Source: J Ethnobiol Ethnomed. 2020 Aug 14;16:44. doi: 10.1186/s13002-020-00398-w (PMC7427890; doi:10.1186/s13002-020-00398-w)
Supplement: Supplementary file 2 — Additional file 2. List of species cited as used by residents. C: Collected, P: Planted. [file 13002_2020_398_MOESM2_ESM.csv]

Family	Species	Way of obtaining	Smith Index
Acanthaceae	Justicia pectoralis Jacq.	C	0.42054
	Echinodorus grandiflorus (Cham. & Schltdl.) Micheli	C/P	0.37361
Amaryllidaceae	Allium porrum L..	P	0.89167
	Allium cepa L.	P	0.86637
	Allium sativum L.	P	0.77783
	Allium schoenoprasum L.	P	0.8022
Amaranthaceae	Alternanthera brasiliana (L.) Kuntze	C/P	0.44592
	Beta vulgaris L.	P	0.23748
	Chenopodium ambrosioides L.	P	0.20714
	Spinacia oleracea L.	P	0.64242
Anacardiaceae	Mangifera indica L.	C/P	0.56865
Annonaceae	Annona squamosa L.	C/P	0.68818
	Annona montana Macfad.	C/P	0.87879
Apiaceae	Daucus carota L.	P	0.68438
	Foeniculum vulgare Mill.	C	0.47881
	Petroselinum crispum (Mill.) Fuss	P	0.39644
Apocynaceae	Hancornia speciosa Gomes	P	0.54545
Araceae	Dieffenbachia amoena Bull.	C/P	0.65385
Arecaceae	Butia capitata (Mart.) Becc.	C	0.82235
	Cocos nucifera L.	C/P	0.11111
	Euterpe oleracea Mart.	C/P	0.37002
Aristolochiaceae	Aristolochia esperanzae Kuntze	C	0.50556
Asparagaceae	Sansevieria sp.	C/P	0.33333
Asphodelaceae	Aloe vera (L.) Burm. f.	C/P	0.46882
Asteraceae	Achillea millefolium L.	C	0.23748
	Achyrocline satureioides (Lam.) DC.	C/P	0.4227
	Anthemis nobilis L.	P	0.23748
	Arnica montana L.	C/P	0.45556
	Artemisia vulgaris L.	P	0.44444
	Artemisia absinthia St.-Lag.	P	0.29157
	Baccharis articulata (Lam.) Pers.	C	0.3141
	Baccharis milleflora DC.	C	0.3141
	Bidens pilosa L.	C	0.3373
	Cichorium intybus L.	C/P	0.53593
	Cynara scolymus L.	P	0.25659
	Echinodorus grandiflorus (Cham. & Schltdl.) Micheli	C/P	0.37361
	Eclipta alba (L.) Hassk.	C/P	0.24688
	Lactuca sativa L.	C/P	0.95035
	Matricaria chamomilla L.	P	0.3992
	Mikania glomerata Spreng.	P	0.29056
	Smallanthus sonchifolius (Poepp.) H. Rob.	C/P	0.33333
	Taraxacum officinale F.H. Wigg.	P	0.44444
	Tithonia diversifolia (Hemsl.) A. Gray	P	0.26923
	Vernonia polyanthes (Spreng.) Less.	P	0.12987
	Vernonia scorpioides (Lam.) Pers.	P	0.44811
Bixaceae	Bixa orellana L.	P	0.36825
Boraginaceae	Borago officinalis L.	P	0.33333
	Symphytum officinale L.	P	0.6553
Brassicaceae	Brassica oleracea L.	P	0.74967
	Eruca vesicaria (L.) Cav.	C/P	0.46348
	Nasturtium officinale W.T. Aiton	P	1
	Raphanus raphanistrum L.	C/P	0.56
Bromeliaceae	Ananas comosus (L.) Merr.	C/P	0.98134
Cactaceae	Hylocereus undatus (Haw.) Britton & Rose	C/P	0.3165
Caricaceae	Carica papaya L.	C/P	0.56453
Celastraceae	Maytenus ilicifolia Mart. ex Reissek	P	0.33743
Chloranthaceae	Hedyosmum brasiliense Miq.	C/P	0.76923
Clusiaceae	Garcinia brasiliensis Mart.	P	1
	Garcinia gardneriana (Planch. & Triana) Zappi	P	0.90598
Convolvulaceae	Ipomoea batatas (L.) Lam.	P	0.795
Costaceae	Costus spicatus (Jacq.) Sw.	C/P	0.26851
Crassulaceae	Bryophyllum pinnatum (Lam.) Oken	C/P	0.16111
Cucurbitaceae	Cucumis anguria L.	C/P	0.58333
	Cucumis melo L.	P	0.50227
	Cucumis sativus L.	P	0.55752
	Cucurbita moschata Duchesne	P	0.86346
	Cucurbita pepo L.	C/P	1
	Cucurbita sp.	C/P	0.86346
	Sechium edule (Jacq.) Sw.	C/P	0.70907
Dioscoreaceae	Dioscorea bulbifera L.	P	0.96296
Ebenaceae	Diospyros kaki Thunb.	P	0.78211
Equisetaceae	Equisetum giganteum L.	C	0.26825
Euphorbiaceae	Euphorbia tirucalli L.	P	0.23636
	Manihot esculenta Crantz	P	0.91226
Fabaceae	Arachis hypogaea L.	C/P	0.85714
	Bauhinia cheilantha (Bong.) Steud.	P	0.16822
	Erythrina crista-galli L.	P	0.78788
	Inga edulis Mart.	C	0.68532
	Mimosa pudica L.	C/P	0.55556
	Paubrasilia echinata (Lam.) Gagnon, H.C. Lima & G.P. Lewis	C/P	0.36364
	Phaseolus vulgaris L.	P	0.5079
	Phseolus spp.	P	0.68563
Gentianaceae	Centaurium erythraea Rafn	P	0.37166
Juglandaceae	Juglans regia L.	P	0.66667
Lamiaceae	Lavandula angustifolia Mill.	C/P	0.5
	Leonurus sibiricus L.	C	0.66667
	Melissa officinalis L.	C	0.44964
	Mentha arvensis L.	C	0.30595
	Mentha pulegium L.	C/P	0.32498
	Ocimum basilicum L.	C/P	0.74916
	Ocimum tenuiflorum L.	C/P	0.35714
	Origanum majorana L.	C/P	0.5
	Origanum vulgare L.	C/P	0.60802
	Plectranthus barbatus Andrews	P	0.36156
	Salvia hispanica L.	C/P	0.09091
	Salvia officinalis L.	P	0.3646
Lauraceae	Cinnamomum camphora (L.) J. Presl	C/P	0.3
	Cinnamomum zeylanicum Blume	P	0.67308
	Laurus nobilis L.	C/P	0.39204
	Ocotea odorifera (Vell.) Rohwer	C/P	0.30769
	Persea americana Mill.	C/P	0.90326
Lythraceae	Punica granatum L.	P	0.43643
	Cuphea carthagenensis (Jacq.) J.F. Macbr.	C/P	0.33036
Malpighiaceae	Malpighia emarginata DC.	P	0.92431
Malvaceae	Abelmoschus esculentus L.	P	0.5
	Malva sylvestris L.	C/P	0.26336
Melastomataceae	Miconia albicans	C/P	0.48148
Moraceae	Artocarpus heterophyllus Lam.	C/P	0.59066
	Ficus carica L.	P	0.7631
	Morus alba L.	P	0.20202
	Morus sp.	C	0.87878
Musaceae	Musa spp.	C/P	0.84691
Myristicaceae	Myristica fragrans Houtt.	P	0.68182
Myrtaceae	Campomanesia xanthocarpa Mart. ex O. Berg	C	0.54395
	Eucalyptus globulus Labil.	P	1
	Eugenia uniflora L.	P	0.47296
	Plinia cauliflora (DC.) Kausel	C	0.71321
	Psidium cattleianum Sabine	C	0.87714
	Psidium guajava L.	C	0.6758
	Syzygium aromaticum (L.) Merr. & L.L. Perry		0.33333
	Syzygium jambolanum (Lam.) DC.	P	1
Oxalidaceae	Averrhoa carambola L.	C/P	0.58888
Papaveraceae	Chelidonium majus L.	C	0.39924
Passifloraceae	Passiflora edulis Sims	C	0.53228
Phytolaccaceae	Petiveria alliacea L.	C/P	0.45048
Piperaceae	Piper spp.	C/P	0.53778
Plantaginaceae	Plantago major L.	C/P	0.26193
Poaceae	Cymbopogon citratus (DC.) Stapf	P	0.38997
	Cymbopogon winterianus Jowitt ex Bor	C/P	0.28651
	Rottboellia exaltata (Lour.) Clayton.	P	0.03333
	Saccharum officinarum L.	P	0.79037
	Zea mays L.	C/P	0.50322
Portulacaceae	Portulaca oleracea L.	P	0.44709
Pteridaceae	Adiantum capillus-veneris L.	C/P	0.41529
Rosaceae	Filipendula ulmaria (L.) Maxim	P	0.375
	Fragaria vesca L.	C	0.61067
	Malus domestica (Suckow) Borkh.	C/P	0.64795
	Eriobotrya japonica (Thunb.) Lindl.	C/P	0.36364
	Prunus persica (L.) Batsch	P	0.55677
	Pyrus sp.	P	0.41793
	Rosmarinus officinalis L.	C/P	0.46376
	Rubus fruticosus L.	P	0.39655
Rubiaceae	Coffea sp.	C/P	0.90234
Rutaceae	Citrus limon (L.) Burm f.	P	0.59058
	Citrus reticulata Blanco	P	0.5491
	Citrus sinensis (L.) Osbeck	P	0.60734
	Citrus x aurantium L.	P	0.8198
	Ruta graveolens L.	P	0.26241
Sapindaceae	Litchi chinensis Sonn.	P	0.31579
Sapotaceae	Synsepalum dulcificum (Schumach. & Thonn.) Daniell	P	0.36319
Smilacaceae	Smilax japicanga Griseb.	P	0.36364
Solanaceae	Brunfelsia uniflora (Pohl) D. Don	C/P	0.34783
	Capsicum sp.	P	0.41358
	Nicotiana tabacum L.	C/P	0.77778
	Solanum lycopersicum L.	P	0.50081
	Solanum paniculatum L.	P	0.20882
	Solanum tuberosum L.	P	0.61877
Urticaceae	Cecropia pachystachya Trécul	P	0.11765
Verbenaceae	Aloysia triphylla Royle	C/P	0.3874
Virbunaceeae	Sambucus australis Cham. & Schltd.	C/P	0.16414
Vitaceae	Cissus sicyoides L.	P	0.39172
	Vitis vinifera L.	C/P	0.4348
Zingiberaceae	Curcuma longa L.	C/P	0.24604
	Zingiber officinale Roscoe	C/P	0.32437
